# Supplementary material for: A New Methodological Approach Integrating Motion Capture and Pressure-Sensitive Gait Data to Assess Functional Mobility in Parkinson’s Disease: A Two-Phase Study
Source: Sensors (Basel). 2025 Sep 29;25(19):5999. doi: 10.3390/s25195999 (PMC12526586; doi:10.3390/s25195999)
Supplement: Supplementary file 1 [file sensors-25-05999-s001.zip]

Archive with 1 entries (1 files):
- sensors-3853177-Supplementary.pdf
